# Supplementary material for: Machine Learning and Regression Analysis to Model the Length of Hospital Stay in Patients with Femur Fracture
Source: Bioengineering (Basel). 2022 Apr 14;9(4):172. doi: 10.3390/bioengineering9040172 (PMC9029792; doi:10.3390/bioengineering9040172)
Supplement: Supplementary file 1 [file bioengineering-09-00172-s001.zip]

Archive with 1 entries (1 files):
- bioengineering-1621207-supplementary.pdf
